# Supplementary material for: Effects of dietary interventions on cardiovascular outcomes: a network meta-analysis
Source: Nutr Rev. 2023 Jul 11;82(6):715–25. doi: 10.1093/nutrit/nuad080 (PMC11082588; doi:10.1093/nutrit/nuad080)
Supplement: nuad080_Supplementary_Data [file nuad080_supplementary_data.zip]

Archive with 3 entries (2 files):
- nuad080_Supplementary_Data/
- nuad080_Supplementary_Data/PRISMA_2020_checklist.docx
- nuad080_Supplementary_Data/Supplementary data.docx
